# Supplementary material for: The Mutational Landscape of Acute Myeloid Leukaemia Predicts Responses and Outcomes in Elderly Patients from the PETHEMA-FLUGAZA Phase 3 Clinical Trial
Source: Cancers (Basel). 2021 May 18;13(10):2458. doi: 10.3390/cancers13102458 (PMC8158477; doi:10.3390/cancers13102458)
Supplement: Supplementary file 1 [file cancers-13-02458-s001.zip]

Archive with 3 entries (2 files):
- cancers-1203671-supplementary/
- cancers-1203671-supplementary/cancers-1203671-supplementary.pdf
- cancers-1203671-supplementary/Table S8.xlsx
